# Supplementary material for: The prospect of universal coronavirus immunity: characterization of reciprocal and non-reciprocal T cell responses against SARS-CoV2 and common human coronaviruses
Source: Front Immunol. 2023 Oct 13;14:1212203. doi: 10.3389/fimmu.2023.1212203 (PMC10612330; doi:10.3389/fimmu.2023.1212203)
Supplement: Supplementary file 2 [file Table_1.xlsx]

## Sheet: Suppl. Table 1
	No.	Subject	Diagnosis	Recent treatment	Onsent of COVID 19 Symptoms	Immunosuppression during Symptoms	1st study draw	Immunosuppression during time of draw	COVID Serology	Result
	1	COVTC-1009	Pre-B cell ALL	Allogeneic SCT Haplo PBSCT 03/2019 FluMelThio PTCy MMF Tacro	N/A pt was asymptomatic	N/A	2020-08-26	Tacrolimus Taper stopped 8/12/2020, Budesonide 3mg TID ongoing	2020-07-01	Positive
	2	COVTC-1015	IgG Kappa MM	RVD, Auto SCT 05/2020,	March 2020, recurrent positive test 6/2020 (asympomatic)	RVD (last 2/9/2020)	2020-11-03	Bortezomib and Lenolidomide maintenance	2020-05-04	Positive
	3	COVTC-1023	Erythropoietic Protoporphyria (EPP)	s/p liver transplant x2, s/p umbilical cord transplant 2008 and MUD allo-SCT 2013	Early March 2020	Tacrolimus	2020-09-30	Tacrolimus	2020-09-30	Positive
	4	COVTC-1024	Maffuci Syndrome, AML and secondary MDS	Allo SCT MUD 2008 and 2014 BuCy2 GVHD ppx Tacro/methotrexate/5c AZA post.	N/A pt was asymptomatic	N/A	2020-09-30	Tacrolimus	2020-06-22	Positive
	5	COVTC-1032	MDS > AML	Allo SCT Flu/Bu4	March 2020, no PCR at time	Tacrolimus taper finished on March 2020	2020-10-30	Tacrolimus BID (0.5mg ?)	2021-02-21	Negative
	6	COVTC-1033	IgG Kappa MM	Auto SCT 8/2020	Non specific URI symptoms		2020-12-03			Negative
	7	COVTC-1034	Sickl Cell Disease (SCD)	Allo SCT MUD 2017	September 2020~	None	2020-10-14	None	2020-07-22	Positive
	8	COVTC-1035	Sickle Cell Disease (SCD)	None	Non specific URI symptoms		2020-12-02	None	2021-04-28	Negative
	9	COVTC-1040	Diffuse Cutaneous Systemic Sclerosis w/ ILD	Auto SCT TBI/Cy/ATGAM 11/2020	N/A	N/A	2020-11-03	None	None prior to Vaccination, 5/19/2021 positive for Anti S after COVID vaccination
	10	COVTC-1042	Prostate Cancer	Nivolumab Anti IL8 Degaralix			2020-12-08	Nivo, Anti IL8, Degaralix	2020-08-12	Positive
	11	COVTC-1052	SARS COV 2	None	March 2020	None, ongoing symptoms months after infection	2020-12-12	None	2020-05-18	Positive
	12	COVTC-1057	MGUS/MGRS	Velcade Dara Dex 2019	N/A	N/A	2020-12-22	None, pt was post 2nd vaccine in Jan	Frozen Plasma	Negative
	13	COVTC-1060	AML	Allo SCT 8/2020 Flu/TBI	April 2020	None, pt was diagnosed after he was treated for COVID	2021-01-26	Tacrolimus	2020-06-05	Positive
	14	COVTC-1061	MM	BCMA Auto CAR T 01/2020	N/A	N/A	2020-12-29	None	Frozen Plasma	Negative
	15	COVTC-1064	MDS > AML	s/p 2nd Allo SCT MUD 08/2019 TBI CY GVHD PPX Tacro MTX	N/A	N/A	2021-01-29	Ruxolitinib, pre COVID Vaccine draw	2021-03-05	Negative
	16	COVTC-1065	EBV + NK T Cell Lymphoproliferative disorder	MUD Allo SCT 2018	N/A	N/A	2021-02-01	Prednisone (Spouse was COVID positive)	2020-06-05	Negative
	17	COVTC-1066	CLL > DLBCL	Yescarta CD19 CAR T 05/2020	N/A	N/A	2021-02-03		2021-02-24	Positive
	18	COVTC-1070	MM	Auto SCT 3/2021, Pomalyst Maintenance					2020-07-20	Positive
	19	COVTC-1071	FL	Axicabtagene Ciloleucel 08/2019	N/A	N/A	2021-04-13	None	4/13/2021 Anti S	Positive

## Sheet: Suppl. Table 2
	Peptide Library	Catalog number	Manufacturer
1	SARS-CoV2 Spike	PM-WCPV-S-1	JPT
2	SARS-CoV2 Membrane	130-126-702	Miltenyi Biotec
3	SARS-CoV2 Nucleocapsid	130-126-698	Miltenyi Biotec
4	SARS-CoV2 RBD	Custom synthesis	Peptide & Elephants
5	B.1.1.7 Spike mutant (Alpha)	130-127-844	Miltenyi Biotec
6	B.1.1.7 Nucleocapsid mutant (Alpha)	130-127-843	Miltenyi Biotec
7	B.1.351 Spike mutant (Beta)	130-127-958	Miltenyi Biotec
8	P.1 Spike mutant (Gamma)	130-128-485	Miltenyi Biotec
9	B.1.617.2 Spike mutant (Delta)	130-128-763	Miltenyi Biotec
10	B.1.427/9 Spike mutant (Epsilon)	130-128-482	Miltenyi Biotec
11	B.1.525 Spike mutant (Eta)	130-128-483	Miltenyi Biotec
12	B.1.617.1 Spike mutant (Kappa)	130-128-762	Miltenyi Biotec
13	B.1.529 Spike mutant (Omicron)	LB01999	Peptide & Elephants
14	B.1.529 full length Spike (Omicron)	LB02000	Peptide & Elephants
15	B.1.529 RBD	PM-SARS2-RBDMUT08-1	JPT
16	hCoV-OC43 Spike	PM-OC43-S-1	JPT
17	hCoV-229E Spike	PM-229E-S-1	JPT
18	hCoV-HKU1 Spike	PM-HKU1-S-1	JPT
19	hCoV-NL63 Spike	PM-NL63-S-1	JPT
20	hCoV-OC43 Membrane	Custom synthesis	Peptide & Elephants
21	hCoV-229E Membrane	Custom synthesis	Peptide & Elephants
22	hCoV-HKU1 Membrane	Custom synthesis	Peptide & Elephants
23	hCoV-NL63 Membrane	Custom synthesis	Peptide & Elephants
24	hCoV-OC43 Nucleocapsid	Custom synthesis	Peptide & Elephants
25	hCoV-229E Nucleocapsid	Custom synthesis	Peptide & Elephants
26	hCoV-HKU1 Nucleocapsid	Custom synthesis	Peptide & Elephants
27	hCoV-NL63 Nucleocapsid	Custom synthesis	Peptide & Elephants
28	CMV-IE1	PM-IE1	JPT
29	CMV-pp65	PM-PP65-1	JPT
30	Adenovirus-Ad5	PM-HADV5-L3-1	JPT
31	BKV-VP1	PM-BKV-VP1	JPT
32	BKV-LT	PM-BKV-LTA	JPT
33	EBV-BZLF	PM-EBV-BZLF1	JPT
34	EBV-EBNA	PM-EBV-EBNA1	JPT

## Sheet: Suppl. Table 3
	Antibody	Fluroscent dye	Catalog number	Clone	Manufacturer
	Anti-CD3	PerCP.Cy5.5	317336	OKT3	Biolegend
	Anti-CD4	PE-Cy7	317414	OKT4	Biolegend
	Anti-CD8	APC-Cy7	344714	SK1	Biolegend
	Anti-TNFa	PE	502909	MAb11	Biolegend
	Anti-IFNg	BV421	502532	4S.B3	Biolegend
	Anti-IL2	BV650	500334	MQ1-17H12	Biolegend
	Anti-GZMB	APC	372204	QA16A02	Biolegend
	Anti-CD134	FITC	350006	ACT35	Biolegend
	Anti-CD137	APC	309810	4B4-1	Biolegend
	Anti-CD154	BV421	310824	24-31	Biolegend
	Viability 405/520 Fixable Dye	Viogreen	130-110-206	-	Miltenyi Biotec
